# Supplementary material for: Humoral Immune Response Following COVID-19 Vaccination in Multifocal Motor Neuropathy and Chronic Inflammatory Demyelinating Polyneuropathy
Source: Vaccines (Basel). 2025 Aug 26;13(9):902. doi: 10.3390/vaccines13090902 (PMC12474186; doi:10.3390/vaccines13090902)
Supplement: Supplementary file 1 [file vaccines-13-00902-s001.zip]

Archive with 1 entries (1 files):
- vaccines-3778008-supplementary.pdf
